# Supplementary material for: The Learning Styles Neuromyth Is Still Thriving in Medical Education
Source: Front Hum Neurosci. 2021 Aug 11;15:708540. doi: 10.3389/fnhum.2021.708540 (PMC8385406; doi:10.3389/fnhum.2021.708540)
Supplement: Supplementary file 1 [file Table_1.XLSX]

## Sheet: Included studies
PMID	First Author	Title	Date	Population	Country	Learning style	pve in	pve out	Matching?	Conx Pashler
32773837	Childs-Kean, L	Use of learning style frameworks in health science education	2020	Healthcare students (general)	Review	Multiple	No	No	No	No
28638536	Leppink, J	Science fiction in medical education: the case of learning styles	2017	Review	-	Review	No	No	No	No
31407930	Piza, F	Awareness and usage of evidence-based learning strategies…	2019	Healthcare students + staff	USA	multiple	No	No	No	No
26301828	Farkas, G J	Learning style versus time spent studying…	2016	Anatomy students	USA	VARK	Yes	No	No	No
26845590	O'Mahony, S M	Association between learning style…	2016	Medical students	Ireland	VARK, Honey and Mumford	Yes	No	No	No
27520578	Papanagnou, D	Does tailoring instructional style to a medical…	2016	Medical students	UK	VARK	Yes	No	Yes	No
28542636	Schroder, H	Influence of learning styles on the practical…	2017	Medical students	Germany	Kolb	Yes	No	No	No
29533532	Husmann, P R	Another nail in the coffin?...	2019	Anatomy students	USA	VARK	Yes	No	No	No
31438946	Wang, R	The relation of dental students' learning…	2019	Dental students	China	Kolb	Yes	No	No	No
33129339	Olsson, C	Personality and learning styles in relation to attitudes towards…	2020	Medical students	Sweden	Kolb	Yes	No	No	No
32477433	Johnson, C F	Exploring learning needs for general practice…	2020	Pharmacists	UK	Honey + Mumford	Yes	Yes	No	No
31928152	Brockman, R M	Student perceptions of online and in-person…	2020	Medical students	USA	VARK	Yes	Yes	No	No
28316687	Azari, S	Relationship between learning styles and interpersonal…	2015	Nursing students	Iran	VARK	Yes	Yes	No	No
31239799	Khanal, L	Influence of learning style preferences in academic performance…	2019	Medical and dental students	Nepal	VARK	Yes	Yes	No	No
31867366	Bokhari, N M	Learning styles and approaches among…	2019	Medical students	Pakistan	VARK	Yes	Yes	No	No
32021538	Mozaffari, H R	The relationship between VARK learning styles and academic…	2020	Dental students	Iran	VARK	Yes	Yes	No	No
31406479	Rashid, A	Medical student learning styles: does it…	2015	Review	Review	Review	Yes	Yes	No	No
26353103	Granero-Molina, J	Effects of web-based electrocardiography simulation…	2015	Nursing students	Spain	Honey-Alonso	Yes	Yes	No	No
26380214	Bhagat, A	Students awareness of learning styles and their…	2015	Medical students	India	VARK	Yes	Yes	No	No
26330041	Anbarasi, M	Learning style-based teaching harvests a superior comprehension…	2015	Medical students	India	VARK	Yes	Yes	No	No
26755461	Hallin, K	Correlation between clinical judgement and…	2015	Nursing students	Sweden	Dunn and Dunn	Yes	Yes	No	No
26031787	Sheahan, L	An exploratory trial exploring the use of a…	2015	Nursing students	UK	Felder-Silverman	Yes	Yes	No	No
26628661	Ankad, R B	PowerPoint presentation in learning physiology…	2015	Medical students	India	VARK	Yes	Yes	No	No
27004335	Bhalli, M A	Learning style of medical students and its…	2015	Medical students	Pakistan	Honey + Mumford	Yes	Yes	No	No
26011663	Lee, J	Effects of high-fidelity patient simulation led…	2016	Nursing students	Japan	Kolb	Yes	Yes	No	No
26197947	Quillin 3rd, R C	Surgical resident learning styles have changed…	2016	Surgical trainees	USA	Kolb	Yes	Yes	No	No
26754328	Nicholson, L L	An interactive, multi-modal anatomy…	2016	Anatomy students	Australia	VARK	Yes	Yes	No	No
26997716	Asci, H	The effect of learning styles and study…	2016	Pharmacology students	Turkey	Grasha-Riechmann	Yes	Yes	No	No
27011774	Czepula, A I	Predominant learning styles among…	2016	Pharmacy students	Brazil	Honey + Mumford	Yes	Yes	No	No
27547118	Ismail, N A S	Effectiveness of team-based learning in teaching medical…	2016	Medical students	Malaysia	VARK	Yes	Yes	No	No
26996803	Rajaratnam, N	Learning styles and learning approaches…	2016	Medical students	India	Kolb	Yes	Yes	No	No
26109371	Meyer, A J	VARK learning preferences and anatomy…	2016	Chiropractor students	USA	VARK	Yes	Yes	No	No
27382442	Nasiri, Z	Relationship between learning styles and academic status…	2016	Medical students	Iran	VARK	Yes	Yes	No	No
27105739	Thepsatitporn, S	Visual event-related potential studies supporting the…	2016	Medical students	Thailand	VARK	Yes	Yes	No	No
27564700	Brannan, J D	Learning styles: impact on knowledge…	2016	Nursing students	UK	Multiple	Yes	Yes	No	No
27681711	Ford 2nd, J H	Adaptation of the Grasha-Riechmann student learning…	2016	Substance abuse coaches	UK	Grasha-Riechmann	Yes	Yes	No	No
27184178	Preece, R A	Are surgeons born or made? A comparison of personality…	2016	Medical students, surgical trainees	UK	Kolb	Yes	Yes	No	No
27762999	Anderson, I	Identifying different learning styles…	2016	Nurses/nursing students	UK	Multiple	Yes	Yes	No	No
27804284	Paiboonsithiwong, S	Learning styles, academic achievement and mental…	2016	Medical students	Thailand	VARK	Yes	Yes	No	No
28096706	Ahmed, A	Balancing standardised testing with…	2016	Surgery residents	Review	Review	Yes	Yes	No	No
27710825	Gonzales, L K	Assessing learning styles of graduate entry…	2017	Nursing students	USA	Felder-Silverman	Yes	Yes	No	No
31435226	Stirling, B V	Using VARK to assess Saudi nursing students' learning style…	2017	Nursing students	Saudi Arabia	VARK	Yes	Yes	No	No
28357004	Omar, E	Perceptions of teaching methods for preclinical…	2017	Dental students	Saudi Arabia	Multiple	Yes	Yes	No	No
26912409	Tainter, C R	The "flipped classroom" model for teaching…	2017	ICU residents	USA	Kolb	Yes	Yes	No	No
28824936	Kimatian, S	Undirected learning styles and academic…	2017	Anaesthetics trainees	USA	Vermunt	Yes	Yes	No	No
28390540	Dungey, G	Student personality and learning styles: a comparison between…	2017	Radiology students	New Zealand	Myers-Briggs	Yes	Yes	No	No
28743680	Micheel, C M	Internet-based assessment of oncology…	2017	Oncology Health Professionals (Dr, Nurs P, PA)	USA	VARK	Yes	Yes	No	No
28575707	Stirling, B V	Results of a study assessing teaching…	2017	Nursing students	Saudi Arabia	VARK	Yes	Yes	No	No
28789690	Hernandez-Torrano, D	First year medical students' learning style…	2017	Medical students	Thailand	Kolb	Yes	Yes	No	No
26822297	Lee, H L	Evaluating the effect of three teaching…	2017	Nursing students	Taiwan	VARK	Yes	Yes	No	No
28936157	Celik, Y	The evaluation of simulation maket in…	2017	Nursing students	Turkey	Kolb	Yes	Yes	No	No
28979910	Wong, R S Y	Interdisciplinary and inter-institutional differences in learning…	2017	Medical and health science students	Malaysia	VARK	Yes	Yes	No	No
28979913	Ojeh, N	Learning style preferences: a study of pre-clinical…	2017	Medical students	Barbados	VARK	Yes	Yes	No	No
29296601	Asad, M R	Perception of medical undergraduate students…	2017	Medical students	Saudi Arabia	VARK	Yes	Yes	No	No
29344455	Joshi, A S	Qualitative assessment of learning strategies among medical…	2017	Medical Students	India	VARK	Yes	Yes	No	No
29065318	Vizeshfar, F	The effects of teaching based on dominant learning style…	2018	Nursing students	Iran	Kolb	Yes	Yes	No	No
29066158	McKenna, L	Learning style preferences of Australian accelerated nursing…	2018	Nursing students	Australia	VARK	Yes	Yes	No	No
29347934	Chonkar, S P	The predominant learning approaches of medical students	2018	Medical students	Singapore	ASSIST	Yes	Yes	No	No
29371720	AlQahtani, N	Learning preferences among dental students using the VARK…	2018	Dental students	Saudi Arabia	VARK	Yes	Yes	No	No
29274494	Ma, X	An integrative review: developing and…	2018	Nursing students	Review	Multiple	Yes	Yes	No	No
29575848	Akhlaghi, N	Does learning style preferences influence academic performance…	2018	Dental students	Iran	VARK	Yes	Yes	No	No
29593441	Aldosari, M A	Learning style preferences of dental students at a single…	2018	Dental students	Saudi Arabia	VARK	Yes	Yes	No	No
29736072	Hamza, M	Effect of moderate learning-style teaching mode mismatch…	2018	Medical students	Pakistan	Honey + Mumford	Yes	Yes	No	No
29425738	Coyne, E	Investigation of blended learning video resources…	2018	Health/nursing students	UK	Multiple	Yes	Yes	No	No
29808051	Ahmad, H N	Medical student's learning habits: a mixed method study during…	2018	Medical Students	Pakistan	Multiple	Yes	Yes	No	No
29599402	Prekeges, J	Workshop on instructional skills in the…	2018	Radiation therapy and related	USA	Multiple	Yes	Yes	No	No
29096042	Quinn, M M	What type of learner are your students?...	2018	Anatomy students	USA	Kolb	Yes	Yes	No	No
29551695	Burger, P M H	Gender as an underestimated factor in…	2018	Medical students	Germany/Switzerland	Kolb	Yes	Yes	No	No
29683050	Curtis, P	How preferred learning approaches change…	2018	GP trainees	UK	ASSIST	Yes	Yes	No	No
29975315	Mangold, K	Learning style preferences of practicing nurses	2018	Nurses	UK	Kolb	Yes	Yes	No	No
29936979	Cortez, A R	Not all operative experiences are created…	2018	Surgical trainees	USA	Kolb	Yes	Yes	No	No
30465378	Yousafzai, Y M	Changes in learning style preferences of…	2018	Medical students	Pakistan	Kolb	Yes	Yes	No	No
30514280	Nursen, I	The relationship between learning styles…	2018	Physiotherapists	Turkey	Grasha-Riechmann	Yes	Yes	No	No
30522262	Kim, M	The relationship between non-cognitive…	2018	Pre-dental students	Korea	Kolb	Yes	Yes	No	No
30588146	Parashar, R	Learning styles among first professional…	2018	Medical students	India	VARK	Yes	Yes	No	No
30052125	Retrosi, G	Does personal learning style predict the ability to learn…	2019	Surgical trainees	Canada	VARK	Yes	Yes	No	No
30266418	Cortez, A R	Predictors of medical student success…	2019	Medical students	USA	Kolb	Yes	Yes	No	No
30606180	Stander, J	Learning styles of physiotherapists…	2019	Physiotherapists	UK	Multiple	Yes	Yes	No	No
30134254	Eosakul, S T	Learning preferences of first-year anaesthesiology residents…	2019	Medical trainees	USA	VARK	Yes	Yes	No	No
29703093	Collins, C S	A cross-sectional study of learning styles…	2019	Med and psych trainees	USA	Kolb	Yes	Yes	No	No
30949262	Vilppu, H	Seeing beyond variables: applying a…	2019	Medical and dental students	Finland	Vermunt	Yes	Yes	No	No
31118857	Al-Khayat, M S	Learning styles for medical students…	2019	Review	Review	Review	Yes	Yes	No	No
31114418	Bilal, A	Analysis of multimodal learning styles in the…	2019	Medical students	UK	VARK	Yes	Yes	No	No
31094914	Thorlton, J	Data mining for adverse drug events: impact on…	2019	Nurses	UK	Grasha-Riechmann	Yes	Yes	No	No
31218251	Ahmed, A	Learning styles in pathology…	2019	Pathology trainees	USA	Kolb	Yes	Yes	No	No
31289448	Parashar, R	Learning stylesÉ [Response to Letter]…	2019	Review	Review	Review	Yes	Yes	No	No
31942326	Saldanha, F Y L	Maximising plastic surgery education…	2019	Plastic surgery trainees	USA	Kolb	Yes	Yes	No	No
30676427	Shirazi, F	The relationship between critical thinking…	2019	Nursing students	Iran	Kolb	Yes	Yes	No	No
31350157	Nurumal, M S	Learning styles of Malaysian Generation Y…	2019	Multiple, all healthcare	Malaysia	Honey + Mumford	Yes	Yes	No	No
31565016	Rezigalla, A A	Learning style preferences among medical students in the…	2019	Medical students	Saudi Arabia	VARK	Yes	Yes	No	No
31728139	Al Shaikh, A	Learning styles and satisfaction with educational…	2019	Medical students	Saudi Arabia	Kolb	Yes	Yes	No	No
31875104	Hassanzadeh, S	Preferred learning styles among…	2019	Ophthalmology trainees	Iran	Kolb + VARK	Yes	Yes	No	No
31623880	Kassam, A	The impact of medical student interest in…	2020	Medical students	USA	Kolb	Yes	Yes	No	No
31736288	Dzubur, A	Impact of social and psychological factors…	2020	Medical students	Serbia	Kolb	Yes	Yes	No	No
32029219	Olanipekun, T	Learning styles of internal medicine residents…	2020	Medical trainees	USA	Kolb	Yes	Yes	No	No
32207430	Javaeed, A	Assessment of learning styles of undergraduate medical…	2020	Medical students	Pakistan	VARK	Yes	Yes	No	No
32311666	Habes, E V	Video-based tools to enhance nurses' geriatric…	2020	Nursing students	Netherlands	Kolb	Yes	Yes	No	No
32314391	Salter, R O	Examining the preferred learning styles of US dental…	2020	Dental students	USA	Kolb	Yes	Yes	No	No
32747176	Yielder, J	Personality preferences for radiation therapy…	2020	Radiation therapy students	New Zealand	MBTI	Yes	Yes	No	No
33062741	Koohestani, H R	A comparison of learning styles of an undergraduate…	2020	Healthcare students	Iran	PLSPQ	Yes	Yes	No	No
32893909	Chaudhuri, J D	Changes in the learning styles and approaches of students…	2020	Anatomy students	USA	VARK	Yes	Yes	No	No
32933499	Bock, A	The sandwich principle: assessing the didactic…	2020	Dental students	Germany	Kolb	Yes	Yes	No	No
32964126	Chitkara, M B	Integrating iPads into team-based learning…	2020	Medical students	USA	VARK	Yes	Yes	No	No
32691423	Cook, J	Simulation-based clinical learning for the…	2020	Medical students	USA	VARK	Yes	Yes	No	No
33090606	Qutieshat, A	Personality, learning style and handedness: the use of the…	2020	Dental trainees	?	VARK	Yes	Yes	No	No
33143831	Kausar, T	Effectiveness of teaching with visualisation table…	2020	Medical students	Pakistan	VARK	Yes	Yes	No	No
33176776	Reynolds, Q J	Difference in medical student performance in…	2020	Medical students	USA	Kolb	Yes	Yes	No	No
26284834	Andreou, C	Adaptation and validation of the learning…	2015	Nursing students	Greece	Kolb	Yes	Yes	No	No
29504020	Staple, L	Paramedic learning style preferences and…	2018	Paramedics	UK	Kolb	Yes	Yes	No	No
30996639	Wall, D	The effects of introducing high-fidelity…	2017	Student Respiratory Therapists	USA	Kolb	Yes	Yes	No	No
26342611	Landa-Gonzalez, B	Learning styles as predictors of fieldwork…	2015	Occupational therapy students	n/a	Kolb	Yes	Yes	No	No
27882648	Chuenjitswongsa, S	Culture and its influence on dental education	2018	Dental Students	Multiple	Kolb	Yes	Yes	No	No
